# Supplementary material for: Ubiquitin‐Specific Protease 22 Plays a Key Role in Increasing Extracellular Vesicle Secretion and Regulating Cell Motility of Lung Adenocarcinoma
Source: Adv Sci (Weinh). 2024 Aug 5;11(38):2405731. doi: 10.1002/advs.202405731 (PMC11481270; doi:10.1002/advs.202405731)
Supplement: Supplementary file 2 — Supporting Information [file ADVS-11-2405731-s002.zip]

Archive with 3 entries (3 files):
- Table 3.xlsx
- Table 2.xlsx
- Table 1.docx
