# Supplementary material for: Ubiquitin‐Specific Protease 22 Plays a Key Role in Increasing Extracellular Vesicle Secretion and Regulating Cell Motility of Lung Adenocarcinoma
Source: Adv Sci (Weinh). 2024 Aug 5;11(38):2405731. doi: 10.1002/advs.202405731 (PMC11481270; doi:10.1002/advs.202405731)
Supplement: Supplementary file 2 — Supporting Information [file ADVS-11-2405731-s002.zip › Table 3.xlsx]

## Sheet: Supplementary Table 3
Supplementary Table 3. Information of antibodies used in the study
	Protein antibodies
Names	Manufacturer	Product code
USP22	abcam	ab195289
USP22	Proteintech	55110-1-AP
CD63	Proteintech	CL594-67605
CD63	abcam	ab134045
CD63	abcam	ab217345
TSG101	abcam	ab83
Calnexin	Cell Signaling	C5C9
CD9	Cell Signaling	D801A
MYO1B	abcam	ab194356
MYO1B	Santa Cruz	sc393053
ATP1A1	Affinity	AF6109
ATPB	abmart	M40013
CD31	Affinity	BF0611
Src	abcam	ab109381
Phospho-Src Family(Tyr416)	Cell Signaling	6943T
Phospho-Src Family(Tyr527)	Cell Signaling	2105T
TKS5	Proteintech	18976-1-AP
Cortactin	abcam	ab81208
MMP2	Affinity	AF5330
MMP9	Affinity	AF5228
MMP14	abcam	ab51074
E-cadherin	Cell Signaling	3195
N-cadherin	Cell Signaling	13116
Vimentin	Cell Signaling	5741
PCNA	Cell Signaling	2586
Apoptosis Antibody Sampler Kit	Cell Signaling	9915
Flag	abmart	M20008
Ubiquitin	abcam	ab134853
Ki67	Affinity	AF0198
