# Supplementary material for: Ubiquitin‐Specific Protease 22 Plays a Key Role in Increasing Extracellular Vesicle Secretion and Regulating Cell Motility of Lung Adenocarcinoma
Source: Adv Sci (Weinh). 2024 Aug 5;11(38):2405731. doi: 10.1002/advs.202405731 (PMC11481270; doi:10.1002/advs.202405731)
Supplement: Supplementary file 2 — Supporting Information [file ADVS-11-2405731-s002.zip › Table 2.xlsx]

## Sheet: Supplementary Table 2
Supplementary Table 2. Information of primer sequences used in the study
Symbol	Primer	Sequence (5’–3’)
USP22	Forward	GGTCCCCTCACATCCCGTATA
	Reverse	TCTTCCCATTGTCATCACCTTTG
MYO1B	Forward	GGCTCAGAAGCAGCTAGTAAA
	Reverse	ACCAGGAACTCATCGGAAATC
KDELR1	Forward	GACCTCTTCACCAACTACATCTC
	Reverse	GTCATGGTTCCCATCGTAAGT
GAPDH	Forward	GGTGTGAACCATGAGAAGTATGA
	Reverse	GAGTCCTTCCACGATACCAAAG
